# Supplementary material for: A multi-variable predictive warning model for cervical cancer using clinical and SNPs data
Source: Front Med (Lausanne). 2024 Feb 22;11:1294230. doi: 10.3389/fmed.2024.1294230 (PMC10918689; doi:10.3389/fmed.2024.1294230)
Supplement: Supplementary file 3 [file Data_Sheet_3.CSV]

Model	AUC_train	Brier_Score_train	Accuracy_train	Sensitivity_train	Specificity_train	Precision_train	AUC_valid	Brier_Score_valid	Accuracy_valid	Sensitivity_valid	Specificity_valid	Precision_valid
LR	0.812487846	0.172943285	0.728367115	0.619573625	0.864464715	0.854542119	0.790724998	0.190914673	0.690719697	0.599506794	0.814532428	0.804382137
SVM_linear	0.726763732	0.280493836	0.719506164	0.661219879	0.792307585	0.800077487	0.699843035	0.312121212	0.687878788	0.639210956	0.760475113	0.765004889
SVM_poly	0.739832861	0.269931044	0.730068956	0.651270774	0.828394949	0.825635951	0.668076443	0.346022727	0.653977273	0.587152133	0.749000754	0.748380468
SVM_rbf	0.767234093	0.234845952	0.765154048	0.74690952	0.787558666	0.816931077	0.63299306	0.370643939	0.629356061	0.647908927	0.618077192	0.678584742
SVM_sigmoid	0.658378764	0.347987045	0.652012955	0.599699887	0.71705764	0.726761113	0.690965928	0.321590909	0.678409091	0.625588665	0.756343191	0.766691751
RF	0.768257083	0.23890785	0.76109215	0.702266806	0.834247361	0.843858049	0.653096979	0.358143939	0.641856061	0.608268404	0.697925555	0.723849448
DT	0.695378335	0.329244735	0.670755265	0.473435198	0.917321472	0.878341127	0.74861633	0.260227273	0.739772727	0.712129773	0.785102887	0.805446294
XGB	0.817656716	0.175536322	0.728702607	0.619083815	0.866074644	0.859354017	0.793614683	0.179964666	0.687689394	0.589266856	0.813079616	0.806579953
NN	0.812526067	0.173006018	0.729046226	0.626935448	0.856848207	0.849557245	0.792256926	0.192424863	0.687594697	0.593624441	0.815558069	0.810471881
